# Supplementary material for: Systematic Proteomic Identification of the Heat Shock Proteins (Hsp) that Interact with Estrogen Receptor Alpha (ERα) and Biochemical Characterization of the ERα-Hsp70 Interaction
Source: PLoS One. 2016 Aug 2;11(8):e0160312. doi: 10.1371/journal.pone.0160312 (PMC4970746; doi:10.1371/journal.pone.0160312)
Supplement: S1 Table — (XLS) [file pone.0160312.s002.xls]

## Sheet: 1-Peptide_P08107
Supplemental Table S1: The list of peptides identified for the heat shock proteins and cochaperones that associate with estrogen receptor alpha
Protein names	UniProt ID #	Sequence	Mascot ion score	Mascot identity score	Modifications	Observed	Actual mass	Charge	Delta Da	Delta PPM	Accession # of other proteins that share the peptide
Heat shock 70 kDa protein 1A/1B (Hsp70-1)	P08107	(K)VEIIANDQGNR(T)	72.87	25.2634		614.823	1227.63	2	0.01138	9.261	P11142,P54652,P11021,P17066
		(R)TTPSYVAFTDTER(L)	99.64	25		744.358	1486.7	2	0.006778	4.556	P11142,P54652,P17066
		(R)LIGDAAKNQVALNPQNTVFDAK(R)	33.13	25		776.425	2326.25	3	0.0236	10.14
		(K)NQVALNPQNTVFDAK(R)	99.87	25.065		829.93	1657.85	2	0.002578	1.554
		(R)KFGDPVVQSDmK(H)	65.61	25	Oxidation (+16)	683.84	1365.66	2	0.004363	3.192
		(K)FGDPVVQSDmK(H)	78.06	25	Oxidation (+16)	619.79	1237.57	2	0.000163	0.1316
		(K)HWPFQVINDGDKPK(V)	60.23	25.5388		560.955	1679.84	3	0.0009021	0.5367
		(K)AFYPEEISSMVLTK(M)	102.61	25.4777		807.91	1613.81	2	0.003878	2.402
		(K)MKEIAEAYLGYPVTNAVITVPAYFNDSQR(Q)	55.92	25		1087.55	3259.63	3	0.002702	0.8287
		(K)EIAEAYLGYPVTNAVITVPAYFNDSQR(Q)	59.24	25		1001.18	3000.52	3	0.0282	9.396
		(K)DAGVIAGLNVLR(I)	95.75	25		599.353	1196.69	2	0.002978	2.486
		(R)IINEPTAAAIAYGLDR(T)	121.27	25		844.457	1686.9	2	0.004978	2.949	P17066
		(K)ATAGDTHLGGEDFDNR(L)	70.78	25		838.372	1674.73	2	0.004978	2.971	P17066
		(R)LVNHFVEEFK(R)	49.94	25.2375		631.335	1260.66	2	0.004978	3.946
		(R)LVNHFVEEFKR(K)	43.56	25.8546		473.259	1416.76	3	0.003802	2.682
		(K)KDISQNK(R)	43.62	26.5992		416.729	831.444	2	-0.001522	-1.828
		(K)KDISQNKR(A)	50.59	26.9197		494.78	987.546	2	-2.194e-05	-0.0222
		(R)STLEPVEK(A)	45.59	26.5321		451.746	901.478	2	0.001878	2.081	P17066
		(K)LDKAQIHDLVLVGGSTR(I)	52.15	25		608.012	1821.02	3	0.004202	2.306
		(K)AQIHDLVLVGGSTR(I)	84.08	25		733.411	1464.81	2	0.002178	1.486
		(K)LLQDFFNGR(D)	55.82	25		555.294	1108.57	2	0.006978	6.289
		(K)SINPDEAVAYGAAVQAAILMGDK(S)	128.12	25		1152.59	2303.17	2	0.01848	8.019
		(R)NSTIPTK(Q)	38.93	28.4136		380.714	759.413	2	7.806e-05	0.1027
		(K)QTQIFTTYSDNQPGVLIQVYEGER(A)	87.12	25		1393.69	2785.37	2	0.009278	3.33
		(K)DNNLLGR(F)	49.62	25		401.215	800.416	2	0.001478	1.844	P17066
		(R)FELSGIPPAPR(G)	70.03	25		592.33	1182.65	2	0.005978	5.051	P17066
		(K)ITITNDK(G)	32.78	25.7287		402.726	803.438	2	-0.001422	-1.768	P11142,P54652,P17066
		(R)LSKEEIER(M)	57.3	25.9988		502.274	1002.53	2	-0.001822	-1.816
		(R)mVQEAEK(Y)	47.26	25	Oxidation (+16)	425.703	849.391	2	0.000563	0.6621	P11142
		(K)YKAEDEVQR(E)	51.93	25		379.852	1136.53	3	-0.0124	-10.9
		(K)AEDEVQR(E)	48.75	25		423.7	845.386	2	-0.001922	-2.271
		(K)NALESYAFNmK(S)	81.79	25	Oxidation (+16)	652.303	1302.59	2	0.001063	0.8155
		(K)SAVEDEGLK(G)	68.6	25.4777		474.239	946.463	2	0.002378	2.51
		(K)SAVEDEGLKGK(I)	43.78	26.0314		566.795	1131.58	2	-0.001322	-1.167
		(K)ISEADKK(K)	44.31	27.8888		395.719	789.424	2	0.001078	1.364
		(K)ELEQVcNPIISGLYQGAGGPGPGGFGAQGPK(G)	80.08	25	Carbamidomethyl (+57)	1019.17	3054.48	3	-0.005363	-1.755
		(K)GGSGSGPTIEEVD(-)	62.36	25		602.772	1203.53	2	0.003078	2.555
Heat shock-related 70 kDa protein 2	P54652	(K)VEIIANDQGNR(T)	72.87	25.2634		614.823	1227.63	2	0.01138	9.261	P11142,P08107,P11021,P17066
		(R)TTPSYVAFTDTER(L)	99.64	25		744.358	1486.7	2	0.006778	4.556	P11142,P08107,P17066
		(K)NQVAMNPTNTIFDAK(R)	81.89	25.2114		832.416	1662.82	2	0.01438	8.642
		(R)KFEDATVQSDmK(H)	30.05	25	Oxidation (+16)	472.223	1413.65	3	0.001787	1.263
		(K)VQVEYK(G)	38.93	25		383.211	764.408	2	0.0007781	1.017	P11142
		(K)VQVEYKGETK(T)	50.76	25		590.814	1179.61	2	-2.194e-05	-0.01858	P11142
		(K)TFFPEEISSMVLTK(M)	57.74	25.4777		814.913	1627.81	2	-0.006022	-3.697
		(K)EIAEAYLGGK(V)	50.31	25		525.778	1049.54	2	0.002178	2.073
		(K)VHSAVITVPAYFNDSQR(Q)	49.96	25.4531		635.33	1902.97	3	0.0106	5.568
		(K)DAGTITGLNVLR(I)	65.81	25.611		615.348	1228.68	2	0.003478	2.828
		(R)IINEPTAAAIAYGLDK(K)	141.73	25		830.454	1658.89	2	0.005878	3.541	P11142,P11021
		(R)IINEPTAAAIAYGLDKK(G)	91.17	25		894.506	1787	2	0.01348	7.538	P11142
		(K)STAGDTHLGGEDFDNR(M)	65.28	25		846.368	1690.72	2	0.003678	2.174	P11142
		(R)MVSHLAEEFK(R)	36.46	25		397.535	1189.58	3	0.001802	1.514
		(R)MVSHLAEEFKR(K)	44.37	26.5225		449.569	1345.68	3	0.003302	2.452
		(R)ARFEELNADLFR(G)	51.5	25.2244		740.881	1479.75	2	0.0001781	0.1202	P11142
		(R)FEELNADLFR(G)	68.38	25		627.315	1252.62	2	0.006378	5.088	P11142
		(K)GQIQEIVLVGGSTR(I)	116.46	25		728.913	1455.81	2	0.006878	4.721
		(K)LLQDFFNGK(E)	60.18	25		541.29	1080.56	2	0.004078	3.77	P11142,P17066
		(K)RNTTIPTK(Q)	40.7	26.9108		465.772	929.529	2	-0.0003219	-0.346	P11142
		(R)NTTIPTK(Q)	36.74	25.7864		387.721	773.427	2	-0.001022	-1.32	P11142,P38646
		(K)DNNLLGK(F)	49.89	26.902		387.211	772.408	2	-2.194e-05	-0.02837	P11142
		(K)ITITNDK(G)	32.78	25.7287		402.726	803.438	2	-0.001422	-1.768	P11142,P08107,P17066
		(R)MVQEAER(Y)	30.71	25		431.709	861.403	2	0.001778	2.062
		(K)NALESYTYNIK(Q)	75.18	25		658.331	1314.65	2	0.001878	1.427
		(R)NQMAEKDEYEHK(Q)	26.28	25		507.893	1520.66	3	0.0005021	0.3299
78 kDa glucose-regulated protein (Grp78)	P11021	(R)VEIIANDQGNR(I)	72.87	25.2634		614.823	1227.63	2	0.01138	9.261	P11142,P08107,P54652,P17066
		(R)ITPSYVAFTPEGER(L)	69.37	25.3148		783.898	1565.78	2	0.008378	5.347
		(K)NQLTSNPENTVFDAK(R)	87.72	25		839.409	1676.8	2	0.002178	1.298
		(R)TWNDPSVQQDIK(F)	67.13	25		715.851	1429.69	2	0.003678	2.571
		(K)KTKPYIQVDIGGGQTK(T)	41.32	25		578.326	1731.96	3	0.004402	2.54
		(K)TKPYIQVDIGGGQTK(T)	88.81	25		802.938	1603.86	2	0.005078	3.164
		(K)TFAPEEISAMVLTK(M)	88.71	25.3403		768.909	1535.8	2	0.01278	8.315
		(K)mKETAEAYLGK(K)	78.93	25	Oxidation (+16)	628.814	1255.61	2	0.000863	0.6868
		(K)ETAEAYLGK(K)	54.67	25		491.25	980.485	2	0.003078	3.136
		(K)KVTHAVVTVPAYFNDAQR(Q)	59.17	25		672.694	2015.06	3	0.001902	0.9434
		(K)VTHAVVTVPAYFNDAQR(Q)	99.09	25.1455		944.49	1886.97	2	0.002578	1.366
		(K)DAGTIAGLNVmR(I)	84.23	25.832	Oxidation (+16)	617.318	1232.62	2	0.002763	2.24
		(R)IINEPTAAAIAYGLDK(R)	141.73	25		830.454	1658.89	2	0.005878	3.541	P11142,P54652
		(R)IINEPTAAAIAYGLDKR(E)	86.97	25		908.502	1814.99	2	0.0001781	0.09805
		(R)VMEHFIK(L)	45.87	26.17		452.243	902.472	2	0.003178	3.518
		(R)ALSSQHQAR(I)	59	25		499.262	996.509	2	-0.0008219	-0.824
		(R)AKFEELNMDLFR(S)	75.8	25.1055		756.883	1511.75	2	0.007878	5.208
		(K)FEELNMDLFR(S)	63.09	25		657.317	1312.62	2	0.006178	4.703
		(R)STMKPVQK(V)	31.11	25.3908		459.758	917.502	2	0.001078	1.174
		(K)VLEDSDLK(K)	31.53	26.0314		459.743	917.472	2	0.001478	1.609
		(K)VLEDSDLKK(S)	41.4	26.5514		523.79	1045.57	2	0.0006781	0.6479
		(K)KSDIDEIVLVGGSTR(I)	116.1	25.8659		794.933	1587.85	2	0.005378	3.385
		(K)SDIDEIVLVGGSTR(I)	74.45	25.6937		730.885	1459.76	2	0.004178	2.86
		(K)KSQIFSTASDNQPTVTIK(V)	52.95	25		655.683	1964.03	3	0.006702	3.411
		(K)SQIFSTASDNQPTVTIK(V)	86.51	25.2244		918.981	1835.95	2	0.02018	10.98
		(K)VYEGERPLTK(D)	48.15	25.3529		596.323	1190.63	2	0.001578	1.324
		(K)DNHLLGTFDLTGIPPAPR(G)	74.6	25.1322		967.505	1933	2	-0.009922	-5.13
		(K)ITITNDQNR(L)	54.02	26.5896		537.781	1073.55	2	0.001178	1.096
		(R)LTPEEIER(M)	37.72	25		493.761	985.508	2	7.806e-05	0.07913
		(R)MVNDAEK(F)	48.02	25		403.69	805.365	2	0.0007781	0.9649
		(K)FAEEDKK(L)	41.53	25		433.717	865.42	2	0.001378	1.591
		(R)NELESYAYSLK(N)	69.96	25		658.822	1315.63	2	-0.001122	-0.8521
		(K)IEWLESHQDADIEDFK(A)	87.11	25		987.963	1973.91	2	0.009678	4.9
		(K)KKELEEIVQPIISK(L)	26.81	25		551.999	1652.98	3	0.004502	2.722
		(K)ELEEIVQPIISK(L)	61.62	25		699.397	1396.78	2	-0.001322	-0.9457
		(K)LYGSAGPPPTGEEDTAEK(D)	89.04	25		909.926	1817.84	2	0.004178	2.297
		(K)LYGSAGPPPTGEEDTAEKDEL(-)	93.66	25		1088.5	2174.99	2	-0.0005219	-0.2399
Heat shock 70 kDa protein 6	P17066	(R)VEILANDQGNR(T)	72.87	25.2634		614.823	1227.63	2	0.01138	9.261	P11142,P08107,P54652,P11021
		(R)TTPSYVAFTDTER(L)	99.64	25		744.358	1486.7	2	0.006778	4.556	P11142,P08107,P54652
		(K)FADTTVQSDMK(H)	69.32	25		621.784	1241.55	2	-0.006922	-5.571
		(K)TFYPEEISSMVLSK(M)	34.37	25.1983		815.908	1629.8	2	0.005578	3.42
		(K)DAGAIAGLNVLR(I)	92.01	25		585.339	1168.66	2	0.007278	6.222
		(R)IINEPTAAAIAYGLDR(R)	121.27	25		844.457	1686.9	2	0.004978	2.949	P08107
		(K)ATAGDTHLGGEDFDNR(L)	70.78	25		838.372	1674.73	2	0.004978	2.971	P08107
		(R)LVNHFMEEFR(R)	39.41	25		441.217	1320.63	3	0.0004021	0.3042
		(R)STLEPVEK(A)	45.59	26.5321		451.746	901.478	2	0.001878	2.081	P08107
		(K)LLQDFFNGK(E)	60.18	25		541.29	1080.56	2	0.004078	3.77	P11142,P54652
		(K)DNNLLGR(F)	49.62	25		401.215	800.416	2	0.001478	1.844	P08107
		(R)FELSGIPPAPR(G)	70.03	25		592.33	1182.65	2	0.005978	5.051	P08107
		(K)ITITNDK(G)	32.78	25.7287		402.726	803.438	2	-0.001422	-1.768	P11142,P08107,P54652
		(R)MVHEAEQYKAEDEAQR(D)	24.8	25		484.224	1932.86	4	0.001226	0.634
		(K)GSLQEESLR(D)	52.81	25.8659		509.763	1017.51	2	0.001878	1.844
Heat shock cognate 71 kDa protein (Hsc70)	P11142	(K)VEIIANDQGNR(T)	72.87	25.2634		614.823	1227.63	2	0.01138	9.261	P08107,P54652,P11021,P17066
		(R)TTPSYVAFTDTER(L)	99.64	25		744.358	1486.7	2	0.006778	4.556	P08107,P54652,P17066
		(K)NQVAmNPTNTVFDAK(R)	102.71	25	Oxidation (+16)	833.396	1664.78	2	-0.005637	-3.384
		(R)RFDDAVVQSDmK(H)	77.82	25	Oxidation (+16)	713.837	1425.66	2	0.003463	2.427
		(R)FDDAVVQSDmK(H)	91.64	25	Oxidation (+16)	635.787	1269.56	2	0.005163	4.064
		(K)HWPFMVVNDAGRPK(V)	60.78	25.2505		551.952	1652.83	3	0.009802	5.927
		(K)VQVEYK(G)	38.93	25		383.211	764.408	2	0.0007781	1.017	P54652
		(K)VQVEYKGETK(S)	50.76	25		590.814	1179.61	2	-2.194e-05	-0.01858	P54652
		(K)SFYPEEVSSMVLTK(M)	95.32	25		808.901	1615.79	2	0.007078	4.378
		(K)mKEIAEAYLGK(T)	79.59	25	Oxidation (+16)	634.834	1267.65	2	0.005063	3.991
		(K)EIAEAYLGK(T)	51.58	25.3782		497.265	992.516	2	-0.001722	-1.733
		(K)TVTNAVVTVPAYFNDSQR(Q)	72.96	25.4033		661.341	1981	3	0.0119	6.005
		(K)DAGTIAGLNVLR(I)	91.79	25		600.344	1198.67	2	0.006678	5.567
		(R)IINEPTAAAIAYGLDK(K)	141.73	25		830.454	1658.89	2	0.005878	3.541	P54652,P11021
		(R)IINEPTAAAIAYGLDKK(V)	91.17	25		894.506	1787	2	0.01348	7.538	P54652
		(K)STAGDTHLGGEDFDNR(M)	65.28	25		846.368	1690.72	2	0.003678	2.174	P54652
		(R)MVNHFIAEFK(R)	59.38	25.3908		618.317	1234.62	2	0.001578	1.277
		(K)KDISENK(R)	45.73	26.1909		417.223	832.431	2	0.001878	2.253
		(K)KDISENKR(A)	51.26	26.0097		495.272	988.53	2	-0.0004219	-0.4264
		(K)DISENKR(A)	35.72	25.955		431.225	860.435	2	-0.0006219	-0.722
		(R)ARFEELNADLFR(G)	51.5	25.2244		740.881	1479.75	2	0.0001781	0.1202	P54652
		(R)FEELNADLFR(G)	68.38	25		627.315	1252.62	2	0.006378	5.088	P54652
		(R)GTLDPVEK(A)	36.06	25.3908		429.732	857.45	2	0.0005781	0.6734
		(K)LDKSQIHDIVLVGGSTR(I)	55.32	25		613.345	1837.01	3	0.006502	3.538
		(K)SQIHDIVLVGGSTR(I)	82.7	25		741.409	1480.8	2	0.003478	2.347
		(K)LLQDFFNGK(E)	60.18	25		541.29	1080.56	2	0.004078	3.77	P54652,P17066
		(K)SINPDEAVAYGAAVQAAILSGDK(S)	114.39	25.4158		1130.58	2259.15	2	0.008978	3.972
		(K)RNTTIPTK(Q)	40.7	26.9108		465.772	929.529	2	-0.0003219	-0.346	P54652
		(R)NTTIPTK(Q)	36.74	25.7864		387.721	773.427	2	-0.001022	-1.32	P54652,P38646
		(K)QTQTFTTYSDNQPGVLIQVYEGER(A)	92.25	25		1387.67	2773.32	2	0.003678	1.326
		(K)DNNLLGK(F)	49.89	26.902		387.211	772.408	2	-2.194e-05	-0.02837	P54652
		(K)FELTGIPPAPR(G)	31.97	25		599.337	1196.66	2	0.003078	2.57
		(K)ITITNDK(G)	32.78	25.7287		402.726	803.438	2	-0.001422	-1.768	P08107,P54652,P17066
		(R)LSKEDIER(M)	57.06	26.2118		495.267	988.519	2	-0.0002219	-0.2243
		(R)mVQEAEK(Y)	47.26	25	Oxidation (+16)	425.703	849.391	2	0.000563	0.6621	P08107
		(K)YKAEDEK(Q)	45.09	25		441.714	881.414	2	0.0004781	0.5418
		(K)NSLESYAFNMK(A)	88.85	25		652.302	1302.59	2	-0.001522	-1.167
		(K)ATVEDEK(L)	41.15	25.1851		396.193	790.372	2	0.0006781	0.8568
		(K)NQTAEKEEFEHQQK(E)	58.66	25		873.41	1744.81	2	0.004078	2.336
		(K)LYQSAGGmPGGMPGGFPGGGAPPSGGASSGPTIEEVD(-)	42.76	25	Oxidation (+16)	1121.5	3361.49	3	-0.000213	-0.06333
Stress-70 protein, mitochondrial (Grp75)	P38646	(K)VLENAEGAR(T)	78.02	25		479.752	957.489	2	0.0008781	0.9161
		(R)TTPSVVAFTADGER(L)	100.93	25.4654		725.864	1449.71	2	0.002578	1.777
		(R)QAVTNPNNTFYATK(R)	95.65	25		784.894	1567.77	2	0.009578	6.105
		(R)RYDDPEVQK(D)	45.45	25		575.28	1148.55	2	-0.0005219	-0.454
		(R)YDDPEVQK(D)	27.37	25		497.231	992.447	2	0.001578	1.588
		(R)ASNGDAWVEAHGK(L)	77.33	25		671.314	1340.61	2	0.001878	1.4
		(K)LYSPSQIGAFVLMK(M)	77.05	25		777.428	1552.84	2	0.008578	5.521
		(K)MKETAENYLGHTAK(N)	59.75	25.2244		531.598	1591.77	3	0.005302	3.329
		(K)ETAENYLGHTAK(N)	66.06	25		667.325	1332.63	2	0.003978	2.983
		(K)NAVITVPAYFNDSQR(Q)	82.77	25.0379		847.928	1693.84	2	-0.0007219	-0.426
		(K)DAGQISGLNVLR(V)	56.59	25.4033		621.844	1241.67	2	0.0008781	0.7066
		(R)VINEPTAAALAYGLDK(S)	110.95	25.1851		823.447	1644.88	2	0.006978	4.24
		(K)STNGDTFLGGEDFDQALLR(H)	102.45	25		1028.48	2054.95	2	-0.001422	-0.6916
		(R)ETGVDLTK(D)	52.47	25.966		431.729	861.444	2	-0.0007219	-0.8371
		(K)DNMALQR(V)	43.68	25		424.209	846.403	2	0.001578	1.862
		(R)AQFEGIVTDLIR(R)	82.38	25.1983		681.376	1360.74	2	0.002178	1.599
		(K)AmQDAEVSK(S)	63.21	25	Oxidation (+16)	497.729	993.444	2	-0.000137	-0.1377
		(K)SDIGEVILVGGmTR(M)	87.69	26.053	Oxidation (+16)	731.883	1461.75	2	0.001063	0.7267
		(K)VQQTVQDLFGR(A)	77.87	25.8659		645.845	1289.67	2	0.002078	1.61
		(R)NTTIPTK(K)	36.74	25.7864		387.721	773.427	2	-0.001022	-1.32	P11142,P54652
		(R)NTTIPTKK(S)	29.17	25.3529		451.769	901.524	2	0.0005781	0.6405
		(K)SQVFSTAADGQTQVEIK(V)	122.87	25.4531		904.957	1807.9	2	0.004678	2.586
		(R)EmAGDNK(L)	31.41	25	Oxidation (+16)	390.664	779.313	2	0.000563	0.7216
		(K)LLGQFTLIGIPPAPR(G)	89.37	25		796.98	1591.94	2	-0.0005219	-0.3277
		(R)EQQIVIQSSGGLSK(D)	111.73	25.9879		737.401	1472.79	2	0.002978	2.021
		(K)DDIENmVK(N)	42.21	25	Oxidation (+16)	490.223	978.432	2	-0.000737	-0.7524
		(K)YAEEDR(R)	36.56	25		391.671	781.327	2	0.002378	3.04
		(K)ERVEAVNmAEGIIHDTETK(M)	68.02	25	Oxidation (+16)	720.02	2157.04	3	-0.000413	-0.1914
		(R)VEAVNMAEGIIHDTETK(M)	101.71	25.0379		928.962	1855.91	2	0.01128	6.074
		(R)KDSETGENIR(Q)	71.4	25		574.781	1147.55	2	-2.194e-05	-0.0191
		(K)DSETGENIR(Q)	62.07	25		510.734	1019.45	2	0.001778	1.742
		(R)QAASSLQQASLK(L)	90.52	25.7403		616.338	1230.66	2	0.004978	4.042
		(K)LFEMAYK(K)	46.9	25		451.228	900.442	2	7.806e-05	0.08659
		(R)EGSGSSGTGEQK(E)	37.33	25		562.246	1122.48	2	-0.001622	-1.444
Heat shock protein Hsp90-alpha (Hsp90α)	P07900	(R)ELISNSSDALDK(I)	61.76	25.3529		646.324	1290.63	2	0.003378	2.615
		(K)IRYESLTDPSK(L)	36.85	25.4777		654.846	1307.68	2	0.004778	3.651	P08238
		(R)YESLTDPSK(L)	56.03	25		520.252	1038.49	2	0.001578	1.518	P08238
		(K)ELHINLIPNK(Q)	46.01	25		595.85	1189.69	2	0.003978	3.341
		(K)ELHINLIPNKQDR(T)	29.55	25		530.632	1588.88	3	0.006602	4.153
		(R)TLTIVDTGIGMTK(A)	91.7	25		675.372	1348.73	2	0.002078	1.54	P08238
		(K)ADLINNLGTIAK(S)	60.66	25		621.857	1241.7	2	0.001478	1.189	P08238
		(K)HNDDEQYAWESSAGGSFTVR(T)	52.37	25		752.659	2254.96	3	0.005102	2.262	P08238
		(R)TDTGEPMGR(G)	49.2	25		482.215	962.416	2	0.003078	3.195
		(K)EDQTEYLEER(R)	65.65	25		656.289	1310.56	2	0.0006781	0.517	P08238
		(K)HSQFIGYPITLFVEK(E)	64.38	25		593.658	1777.95	3	0.012	6.747
		(K)YIDQEELNK(T)	62.2	25		576.285	1150.56	2	0.004678	4.062	P08238
		(R)NPDDITNEEYGEFYK(S)	82.76	25		917.399	1832.78	2	0.008978	4.896
		(K)SLTNDWEDHLAVK(H)	84.4	25		764.379	1526.74	2	0.006778	4.437	P08238
		(K)HFSVEGQLEFR(A)	33.67	25.7978		450.229	1347.66	3	0.007702	5.711	P08238
		(R)ALLFVPR(R)	46.5	25		408.262	814.51	2	0.003078	3.774
		(R)RAPFDLFENR(K)	45.96	25.5023		632.829	1263.64	2	0.006578	5.201
		(R)APFDLFENR(K)	61.85	25		554.778	1107.54	2	0.005878	5.302
		(R)GVVDSEDLPLNISR(E)	97.87	25.172		757.398	1512.78	2	0.003478	2.298	P08238
		(R)EMLQQSK(I)	39.19	25.3275		432.219	862.424	2	0.001878	2.175	P08238
		(K)LGIHEDSQNR(K)	54.77	25		390.196	1167.57	3	0.003102	2.655
		(K)LGIHEDSQNRK(K)	34.17	25.1851		432.894	1295.66	3	0.001802	1.39
		(R)YYTSASGDEMVSLK(D)	84.25	25		775.858	1549.7	2	0.004978	3.21
		(K)HIYYITGETK(D)	60	25		612.818	1223.62	2	0.003078	2.513
		(K)DQVANSAFVER(L)	62.57	25		618.305	1234.6	2	0.001078	0.8725
		(K)EGLELPEDEEEK(K)	49.4	25		708.826	1415.64	2	0.006178	4.361	P08238
		(K)EGLELPEDEEEKK(K)	42.82	25		772.873	1543.73	2	0.005778	3.74	P08238
		(K)EGLELPEDEEEKKK(Q)	72.63	25.5388		836.921	1671.83	2	0.006978	4.171	P08238
		(R)DNSTMGYMAAK(K)	63.45	25		594.758	1187.5	2	0.005478	4.609
		(K)KHLEINPDHSIIETLR(Q)	46.16	25		479.517	1914.04	4	0.008326	4.348
		(K)HLEINPDHSIIETLR(Q)	65.48	25.2892		596.322	1785.95	3	0.007502	4.198
		(R)qKAEADKNDK(S)	46.42	25	Pyro-cmC (-17)	565.279	1128.54	2	0.002526	2.237	P08238
		(K)LGLGIDEDDPTADDTSAAVTEEmPPLEGDDDTSR(M)	122.42	25	Oxidation (+16)	1188.52	3562.55	3	0.01989	5.581
Heat shock protein Hsp90-beta (Hsp90β)	P08238	(R)ELISNASDALDK(I)	71.57	25.4407		638.327	1274.64	2	0.004678	3.667
		(K)IRYESLTDPSK(L)	36.85	25.4777		654.846	1307.68	2	0.004778	3.651	P07900
		(R)YESLTDPSK(L)	56.03	25		520.252	1038.49	2	0.001578	1.518	P07900
		(K)IDIIPNPQER(T)	63.76	25		597.83	1193.64	2	0.003978	3.33
		(R)TLTLVDTGIGMTK(A)	91.7	25		675.372	1348.73	2	0.002078	1.54	P07900
		(K)ADLINNLGTIAK(S)	60.66	25		621.857	1241.7	2	0.001478	1.189	P07900
		(K)HNDDEQYAWESSAGGSFTVR(A)	52.37	25		752.659	2254.96	3	0.005102	2.262	P07900
		(R)ADHGEPIGR(G)	48.99	25		476.236	950.458	2	0.001278	1.343
		(K)EDQTEYLEER(R)	65.65	25		656.289	1310.56	2	0.0006781	0.517	P07900
		(K)HSQFIGYPITLYLEK(E)	41.86	25		603.662	1807.96	3	0.0116	6.414
		(K)YIDQEELNK(T)	62.2	25		576.285	1150.56	2	0.004678	4.062	P07900
		(R)NPDDITQEEYGEFYK(S)	72.37	25		924.407	1846.8	2	0.009878	5.346
		(K)SLTNDWEDHLAVK(H)	84.4	25		764.379	1526.74	2	0.006778	4.437	P07900
		(K)HFSVEGQLEFR(A)	33.67	25.7978		450.229	1347.66	3	0.007702	5.711	P07900
		(R)ALLFIPR(R)	36.48	25		415.269	828.524	2	0.001978	2.385
		(R)RAPFDLFENK(K)	51.61	25.1587		618.829	1235.64	2	0.01348	10.9
		(R)RAPFDLFENKK(K)	44.38	25		455.585	1363.73	3	0.008502	6.23
		(R)APFDLFENK(K)	41.33	25		540.774	1079.53	2	0.004378	4.052
		(R)APFDLFENKK(K)	46.07	25.0243		403.55	1207.63	3	0.005802	4.8
		(R)GVVDSEDLPLNISR(E)	97.87	25.172		757.398	1512.78	2	0.003478	2.298	P07900
		(R)EMLQQSK(I)	39.19	25.3275		432.219	862.424	2	0.001878	2.175	P07900
		(K)LGIHEDSTNR(R)	63.24	25		571.286	1140.56	2	0.004778	4.186
		(R)RLSELLR(Y)	31.45	25.4407		443.778	885.541	2	0.001178	1.329
		(R)YHTSQSGDEmTSLSEYVSR(M)	60	25	Oxidation (+16)	731.655	2191.94	3	0.009487	4.326
		(K)SIYYITGESK(E)	57.76	25.5267		580.797	1159.58	2	0.004078	3.514
		(K)EQVANSAFVER(V)	62.52	25.3782		625.314	1248.61	2	0.003278	2.623
		(K)EGLELPEDEEEK(K)	49.4	25		708.826	1415.64	2	0.006178	4.361	P07900
		(K)EGLELPEDEEEKK(K)	42.82	25		772.873	1543.73	2	0.005778	3.74	P07900
		(K)EGLELPEDEEEKKK(M)	72.63	25.5388		836.921	1671.83	2	0.006978	4.171	P07900
		(R)DNSTMGYMMAK(K)	71.1	25		624.759	1247.5	2	0.005278	4.227
		(K)KHLEINPDHPIVETLR(Q)	38.12	25		478.519	1910.05	4	0.009226	4.828
		(K)HLEINPDHPIVETLR(Q)	49.03	25		594.99	1781.95	3	0.006702	3.759
		(R)qKAEADKNDK(A)	46.42	25	Pyro-cmC (-17)	565.279	1128.54	2	0.002526	2.237	P07900
		(K)LGLGIDEDEVAAEEPNAAVPDEIPPLEGDEDASR(M)	39.99	25		1178.23	3531.66	3	0.0179	5.068
Heat shock protein 105 kDa (Hsp105)	Q92598	(R)AGGIETIANEFSDR(C)	70.11	25		740.362	1478.71	2	0.008978	6.067
		(K)NQQITHANNTVSNFK(R)	101.3	25		858.43	1714.84	2	0.006178	3.601
		(K)EKENLSYDLVPLK(N)	77.71	25		774.422	1546.83	2	0.005178	3.345
		(K)ENLSYDLVPLK(N)	72.48	25.4033		645.854	1289.69	2	0.006778	5.251
		(R)LmNDMTAVALNYGIYK(Q)	103.54	25	Oxidation (+16)	916.953	1831.89	2	0.007463	4.072
		(K)QDLPSLDEKPR(I)	56.63	25		433.232	1296.67	3	0.007102	5.473
		(K)VLGTAFDPFLGGK(N)	68.61	25		661.365	1320.71	2	0.006778	5.128
		(K)IEVPLYSLLEQTHLK(V)	35.29	25		595.008	1782	3	0.008302	4.656
		(K)VEDVSAVEIVGGATR(I)	130.33	25.3782		751.399	1500.78	2	0.004978	3.315
		(K)DISTTLNADEAVAR(G)	101.18	25.065		738.374	1474.73	2	0.006178	4.186	O95757
		(R)NHAAPFSK(V)	42.15	25		436.225	870.435	2	0.0006781	0.7781	P34932
		(R)RGPFELEAFYSDPQGVPYPEAK(I)	41.73	25		833.076	2496.21	3	0.009202	3.685
		(R)GPFELEAFYSDPQGVPYPEAK(I)	66.29	25		1171.06	2340.11	2	0.01418	6.056
		(R)FVVQNVSAQK(D)	61.33	25.3908		560.314	1118.61	2	0.005478	4.893
		(K)KVDQPPEAK(K)	52.44	25		506.279	1010.54	2	0.003778	3.735
		(K)DLLNMYIETEGK(M)	78.16	25		713.354	1424.69	2	0.008078	5.666
		(K)NAVEEYVYEFR(D)	66.71	25		709.839	1417.66	2	0.01298	9.148
		(R)LLTETEDWLYEEGEDQAK(Q)	126.5	25		1085	2167.99	2	0.01338	6.168
		(K)qAYVDKLEELMK(I)	68.98	25.9218	Pyro-cmC (-17)	725.372	1448.73	2	0.007526	5.192
		(R)FQEAEERPK(M)	36.98	25		378.525	1132.55	3	0.003002	2.648
		(K)mFEELGQR(L)	46.88	25	Oxidation (+16)	513.242	1024.47	2	0.004763	4.645
		(K)YNHIDESEMK(K)	50.29	25		422.521	1264.54	3	0.002002	1.582
		(K)SVNEVmEWMNNVMNAQAK(K)	53.57	25	Oxidation (+16)	704.322	2109.94	3	0.01549	7.337
		(K)KSLDQDPVVR(A)	44.15	25		578.822	1155.63	2	0.003878	3.353
		(K)SLDQDPVVR(A)	45.01	25		514.775	1027.53	2	0.004878	4.743
		(R)TPNGPNIDK(K)	36.71	25		478.248	954.482	2	0.004578	4.791
		(R)TPNGPNIDKK(E)	36.85	25		542.295	1082.58	2	0.003178	2.933
Heat shock 70 kDa protein 4 (HspA4)	P34932	(R)AGGIETIANEYSDR(C)	72.67	25		748.357	1494.7	2	0.005278	3.529
		(K)NTVQGFK(R)	38.44	25		397.215	792.415	2	0.002178	2.745
		(R)AFSDPFVEAEK(S)	62.93	25		620.301	1238.59	2	0.006278	5.065
		(K)SNLAYDIVQLPTGLTGIK(V)	104.61	25		952.034	1902.05	2	0.007878	4.14
		(K)VTYmEEER(N)	59.79	25	Oxidation (+16)	536.736	1071.46	2	0.002163	2.017
		(R)NFTTEQVTAMLLSK(L)	108.57	25.2375		791.916	1581.82	2	0.01028	6.493
		(K)LKETAESVLK(K)	33.05	25		559.327	1116.64	2	0.001078	0.9646
		(K)ETAESVLK(K)	69.74	26.721		438.739	875.463	2	0.002778	3.17
		(R)LmNETTAVALAYGIYK(Q)	113.68	25.1587	Oxidation (+16)	887.463	1772.91	2	0.009663	5.447	O95757
		(K)QDLPALEEKPR(N)	58	25		432.572	1294.69	3	0.005502	4.246
		(K)VLATAFDTTLGGR(K)	103.96	25		661.361	1320.71	2	0.004078	3.085
		(K)YKLDIK(S)	32.39	25		390.238	778.461	2	0.001978	2.538
		(R)SVLEQTK(L)	43.99	26.7943		402.728	803.441	2	0.001678	2.086
		(K)EDIYAVEIVGGATR(I)	93.47	25.8771		746.888	1491.76	2	0.003578	2.397
		(K)ELSTTLNADEAVTR(G)	93.57	25.9106		760.386	1518.76	2	0.005578	3.67
		(R)EFSITDVVPYPISLR(W)	63.07	25		868.47	1734.93	2	0.006678	3.847
		(K)NHAAPFSK(V)	42.15	25		436.225	870.435	2	0.0006781	0.7781	Q92598
		(K)VTPQSDGSSSK(V)	57.23	25		546.764	1091.51	2	0.003878	3.55
		(K)SEENEEPMETDQNAK(E)	89	25		875.861	1749.71	2	0.007578	4.329
		(K)SEENEEPMETDQNAKEEEK(M)	41.04	25		755.985	2264.93	3	0.008802	3.885
		(K)mQVDQEEPHVEEQQQQTPAENK(A)	69.9	25	Oxidation (+16)	880.065	2637.17	3	0.01039	3.937
		(K)AESEEMETSQAGSK(D)	104.68	25		742.321	1482.63	2	0.01238	8.343
		(K)KMDQPPQAK(K)	46	25		521.773	1041.53	2	0.003278	3.144
		(K)MDQPPQAK(K)	44.93	25		457.725	913.435	2	0.001878	2.054
		(K)TSTVDLPIENQLLWQIDR(E)	100.86	25		1071.07	2140.12	2	0.004678	2.185
		(R)EmLNLYIENEGK(M)	66.1	25	Oxidation (+16)	734.857	1467.7	2	0.007163	4.877
		(K)NAVEEYVYEMR(D)	72.2	25		701.823	1401.63	2	0.007278	5.189
		(R)DKLSGEYEK(F)	38.99	25		534.766	1067.52	2	0.003378	3.161
		(K)FVSEDDR(N)	29.98	25		434.197	866.379	2	0.001778	2.05
		(K)LEDTENWLYEDGEDQPK(Q)	93.27	25		1040.96	2079.9	2	0.01218	5.852
		(K)NLGQPIK(I)	36.88	25		385.233	768.451	2	0.001478	1.921
		(R)FQESEERPK(L)	30.5	25		383.857	1148.55	3	0.002302	2.003
		(K)LFEELGK(Q)	36.84	25		418.233	834.452	2	0.003378	4.043
		(K)QIQQYMK(I)	35.09	25		469.743	937.472	2	0.002578	2.747
		(K)NKEDQYDHLDAADMTK(V)	90.54	25		947.422	1892.83	2	0.008478	4.477
		(K)STNEAMEWMNNK(L)	74.29	25		727.808	1453.6	2	0.004678	3.216
		(K)QSLTMDPVVK(S)	47.41	26.0097		559.303	1116.59	2	0.005378	4.812
		(K)VEPPKEEQK(N)	40.58	25		542.289	1082.56	2	0.002678	2.472
		(K)NAEQNGPVDGQGDNPGPQAAEQGTDTAVPSDSDK(K)	47.39	25		1122.83	3365.47	3	0.016	4.753
		(K)KLPEMDID(-)	43.99	25		480.741	959.467	2	0.002978	3.101
Heat shock 70 kDa protein 4L (HspA4L)	O95757	(R)SGGIETIANEYSDR(C)	64.53	25		756.356	1510.7	2	0.006378	4.219
		(K)SQIVTNVR(N)	37.45	27.2835		458.765	915.515	2	0.001678	1.831
		(R)NTIHGFK(K)	39.2	25.9879		408.723	815.43	2	0.001378	1.688
		(R)SFDDPIVQTER(I)	68.82	25		653.819	1305.62	2	0.003778	2.891
		(R)IRLPYELQK(M)	28.78	25		387.233	1158.68	3	0.002402	2.071
		(R)YLEEERPFAIEQVTGMLLAK(L)	57.67	25		779.746	2336.22	3	0.008202	3.509
		(K)LKETSENALK(K)	40.54	25.2114		566.816	1131.62	2	0.003778	3.336
		(R)LmNETTAVALAYGIYK(Q)	113.68	25.1587	Oxidation (+16)	887.463	1772.91	2	0.009663	5.447	P34932
		(K)QDLPPLDEKPR(N)	37.07	25		436.572	1306.69	3	0.004802	3.672
		(K)VLATTFDPYLGGR(N)	67.03	25		705.38	1408.74	2	0.009378	6.652
		(K)AVMEQANLQR(E)	69.95	25.7749		580.301	1158.59	2	0.005278	4.552
		(R)EDISSIEIVGGATR(I)	85	26.1066		723.878	1445.74	2	0.005878	4.063
		(K)DISTTLNADEAVAR(G)	101.18	25.065		738.374	1474.73	2	0.006178	4.186	Q92598
		(K)KEPFELEAFYTNLHEVPYPDAR(I)	32.24	25		667.08	2664.29	4	0.003126	1.173
		(K)EPFELEAFYTNLHEVPYPDAR(I)	49.4	25		846.407	2536.2	3	0.008002	3.154
		(R)IGSFTIQNVFPQSDGDSSK(V)	75.85	25.1851		1014	2025.98	2	0.01888	9.313
		(K)QNLEGDHSDAPMETETSFK(N)	60.24	25		712.648	2134.92	3	0.009102	4.261
		(K)MQVDQEEGHQK(C)	64.49	25		664.801	1327.59	2	0.004178	3.145
		(R)QLGQDLLNSYIENEGK(M)	101.47	25.172		910.96	1819.9	2	0.009578	5.26
		(K)NAVEEYVYDFR(D)	50.33	25		702.829	1403.64	2	0.008578	6.107
		(R)LGTVYEK(F)	38.49	25		405.225	808.435	2	0.001878	2.32
		(K)LSAVLEDTENWLYEDGEDQPK(Q)	81.78	25		1226.08	2450.14	2	0.02658	10.84
		(K)YGQPIQMK(Y)	43.56	25		482.752	963.489	2	0.003878	4.021
		(K)LSLTQDPVVK(V)	42.93	25		550.323	1098.63	2	0.002978	2.708
DnaJ homolog subfamily A member 2	O60884	(K)VSLEDLYNGK(T)	50.88	25		569.295	1136.58	2	0.003978	3.497
		(K)FDVQFPENNWINPDK(L)	55.85	25		931.952	1861.89	2	0.02578	13.84
DnaJ homolog subfamily A member 3, mitochondrial	Q96EY1	(K)FSQLAEAYEVLSDEVK(R)	90.6	25.1322		914.456	1826.9	2	0.002778	1.52
		(K)QYDAYGSAGFDPGASGSQHSYWK(G)	87.41	25		827.03	2478.07	3	0.0168	6.778
		(K)GGPTVDPEELFR(K)	34.66	25		658.831	1315.65	2	0.005778	4.388
		(R)VMIPVPAGVEDGQTVR(M)	87.77	25		834.448	1666.88	2	0.01038	6.222
		(R)INSYGYGDHYIHIK(I)	27.84	25		560.612	1678.82	3	0.004902	2.918
DnaJ homolog subfamily B member 1	P25685	(K)EIAEAYDVLSDPR(K)	74.89	25.7054		739.364	1476.71	2	0.003878	2.624
		(R)NPFDTFFGQR(N)	47.05	25		614.795	1227.58	2	0.008078	6.575
		(K)KQDPPVTHDLR(V)	54.97	25.1455		435.903	1304.69	3	0.002302	1.763
		(R)TVLEQVLPI(-)	38.64	25		506.31	1010.61	2	0.004478	4.427
DnaJ homolog subfamily B member 4	Q9UDY4	(R)DGSNIIYTAK(I)	49.98	25		541.283	1080.55	2	0.005778	5.342
		(R)IIGYGLPFPK(N)	62.58	25		552.827	1103.64	2	0.0006781	0.6138
DnaJ homolog subfamily B member 6	O75190	(K)QVAEAYEVLSDAK(K)	95.42	25.5871		711.862	1421.71	2	0.006378	4.483
		(R)NPDDVFR(E)	47.49	25		431.707	861.399	2	0.001078	1.25
		(R)VEVEEDGQLK(S)	48.9	25		573.29	1144.57	2	0.004278	3.734
DnaJ homolog subfamily C member 7	Q99615	(R)EALGDAQQSVR(L)	87.33	25.172		587.298	1172.58	2	0.001978	1.685
		(R)YPEAQSVASDILR(M)	80.49	25.9329		724.874	1447.73	2	0.002278	1.572
		(R)MDSTNADALYVR(G)	91.87	25		678.32	1354.62	2	0.006078	4.484
		(K)EVGEAFTILSDPK(K)	76.31	25.7171		703.37	1404.72	2	0.01058	7.525
DnaJ homolog subfamily C member 9	Q8WXX5	(K)VSLQVHPDR(V)	41.83	25.302		525.79	1049.57	2	0.003378	3.215
		(K)VYSVLSDR(E)	54.75	25		469.752	937.489	2	0.001778	1.895
		(K)KISLEDIQAFEK(T)	30.39	25		474.264	1419.77	3	0.009302	6.547
		(K)ISLEDIQAFEK(T)	60.12	25.3656		646.845	1291.68	2	0.009678	7.487
		(K)GSEEELADIK(Q)	57.89	25.0515		545.769	1089.52	2	0.003678	3.373
		(K)QAYLDFK(G)	40.34	25		442.731	883.447	2	0.003378	3.819
		(R)NIIQQAIDAGEVPSYNAFVK(E)	68.24	25		1089.07	2176.12	2	0.004878	2.241
		(R)KELGLDEGVDSLK(A)	43.31	25.7171		468.254	1401.74	3	0.005002	3.566
		(K)ELGLDEGVDSLK(A)	64.29	26.1278		637.83	1273.65	2	0.005178	4.062
		(K)EMDNFLAQMEAK(Y)	81.93	25		713.824	1425.63	2	0.006278	4.401
DnaJ homolog subfamily C member 10	Q8IXB1	(K)GVNSYPSLFIFR(S)	32.38	25.2244		700.376	1398.74	2	0.008878	6.343
		(K)ILYDILAFAK(E)	54.89	25		583.848	1165.68	2	0.006178	5.295
Heat shock protein beta-8 (Hsp22)	Q9UJY1	(R)LSSAWPGTLR(S)	49.71	27.1349		544.301	1086.59	2	0.005178	4.761
		(K)DGYVEVSGK(H)	61.98	25		477.233	952.452	2	0.002178	2.284
10 kDa heat shock protein, mitochondrial	P61604	(K)VLQATVVAVGSGSK(G)	108.87	25		658.384	1314.75	2	0.001678	1.275
		(K)GGEIQPVSVK(V)	52.09	25		507.286	1012.56	2	0.002178	2.149
		(K)GGImLPEK(S)	36.72	26.6745	Oxidation (+16)	430.732	859.449	2	0.001663	1.933
E3 ubiquitin-protein ligase CHIP (CHIP)	Q9UNE7	(R)LGAGGGSPEK(S)	37	25		436.728	871.442	2	0.001878	2.153
		(K)SPSAQELK(E)	53.15	25.9218		430.23	858.446	2	0.0008781	1.022
		(R)NPLVAVYYTNR(A)	71.03	25.3529		655.354	1308.69	2	0.009878	7.542
		(R)ALELDGQSVK(A)	59.75	26.5418		530.29	1058.57	2	0.004678	4.415
		(R)LNFGDDIPSALR(I)	72.41	26.0206		659.347	1316.68	2	0.005978	4.537
		(R)WNSIEER(R)	29.69	25		467.227	932.44	2	0.004478	4.797
		(R)IHQESELHSYLSR(L)	57.18	25		799.905	1597.8	2	0.01098	6.866
		(R)NHEGDEDDSHVR(A)	54.04	25		470.528	1408.56	3	0.0005021	0.3562
		(K)YmADMDELFSQVDEK(R)	119.83	25	Oxidation (+16)	918.891	1835.77	2	0.008063	4.39
		(K)ISFELMR(E)	45.41	25		448.241	894.467	2	0.003478	3.884
		(R)KDIEEHLQR(V)	60	25.1322		584.311	1166.61	2	0.002878	2.465
		(K)DIEEHLQR(V)	42.1	25		520.264	1038.51	2	0.003678	3.538
		(R)VGHFDPVTR(S)	53.2	25		514.272	1026.53	2	0.004078	3.969
		(R)SPLTQEQLIPNLAMK(E)	93.41	25		841.965	1681.92	2	0.008478	5.038
Peptidyl-prolyl cis-trans isomerase FKBP5 (FKBP51)	Q13451	(K)NNEESPTATVAEQGEDITSK(K)	121.79	25		1060.49	2118.97	2	0.009978	4.707
		(R)VGNGEETPMIGDK(V)	72.28	25		673.818	1345.62	2	0.003778	2.806
		(R)NEPFVFSLGK(G)	42.53	25.0786		569.303	1136.59	2	0.005378	4.728
		(K)AWDIGVATmK(K)	36.73	25.5023	Oxidation (+16)	554.282	1106.55	2	0.006463	5.835
		(K)GEDLFEDGGIIR(R)	78.08	25		660.828	1319.64	2	0.005578	4.224
		(R)YGFGEAGKPK(F)	53.14	25		527.273	1052.53	2	0.002978	2.827
		(K)ESWEMDTK(E)	27.87	25		513.218	1024.42	2	0.003578	3.489
		(K)EKLEQAAIVK(E)	48.61	25.0379		564.836	1127.66	2	0.002678	2.373
		(K)LEQAAIVK(E)	42.95	25		436.266	870.517	2	-0.0007219	-0.8284
		(K)YMQAVIQYGK(I)	45.28	25		600.81	1199.61	2	0.004278	3.563
		(K)ALGLDSANEK(G)	68.32	26.1172		509.267	1016.52	2	0.005678	5.58
		(R)RGEAQLLMNEFESAK(G)	40.05	25.6703		574.959	1721.86	3	0.0144	8.359
		(R)GEAQLLMNEFESAK(G)	79.22	25		783.879	1565.74	2	0.002778	1.773
		(K)VLEVNPQNK(A)	46.82	25		520.79	1039.57	2	-0.0004219	-0.4055
		(R)IYANMFK(K)	40.47	25		443.729	885.443	2	0.0009781	1.103
		(K)FAEQDAK(E)	36.22	25		404.697	807.378	2	0.002078	2.571
		(K)TSEGVTNEK(G)	58.97	25		482.734	963.453	2	0.001878	1.947
		(K)GTDSQAMEEEKPEGHV(-)	53.98	25		581.922	1742.74	3	0.002802	1.607
Prostaglandin E synthase 3 (p23)	Q15185	(-)mQPASAK(W)	40.85	25	Oxidation (+16), Acetyl (+42)	395.693	789.372	2	0.002696	3.411
		(K)DVNVNFEK(S)	38.07	25.5388		482.741	963.468	2	0.002278	2.362
		(R)KGESGQSWPR(L)	80.36	25		566.282	1130.55	2	0.003078	2.72
		(K)GESGQSWPR(L)	56.51	25		502.236	1002.46	2	0.004478	4.463
